# Supplementary material for: Trends in the Incidence of Bronchopulmonary Dysplasia after the Introduction of Neurally Adjusted Ventilatory Assist (NAVA)
Source: Children (Basel). 2024 Jan 17;11(1):113. doi: 10.3390/children11010113 (PMC10814022; doi:10.3390/children11010113)
Supplement: Supplementary file 1 [file children-11-00113-s001.zip]

Archive with 1 entries (1 files):
- children-2589284-supplementary.pdf
